# Supplementary material for: Population Genetics, Genetic Structure, and Inbreeding of Commiphora gileadensis (L.) C. Chr Inferred from SSR Markers in Some Mountainous Sites of Makkah Province
Source: Plants (Basel). 2023 Jun 30;12(13):2506. doi: 10.3390/plants12132506 (PMC10346734; doi:10.3390/plants12132506)
Supplement: Supplementary file 1 [file plants-12-02506-s001.zip]

Archive with 1 entries (1 files):
- plants-2335065-supplementary.pdf
